# Supplementary material for: Moringa oleifera Leaves Protein Enhances Intestinal Permeability by Activating TLR4 Upstream Signaling and Disrupting Tight Junctions
Source: Int J Mol Sci. 2023 Nov 16;24(22):16425. doi: 10.3390/ijms242216425 (PMC10671199; doi:10.3390/ijms242216425)
Supplement: Supplementary file 1 [file ijms-24-16425-s001.zip]

Archive with 1 entries (1 files):
- ijms-2633731-supplementary.pdf
